# Supplementary material for: Characterizing Spinal Decompression for Foot Drop Caused by Lumbar Degenerative Disease: A Systematic Review and Meta-Analysis of Cohorts
Source: J Clin Med. 2025 Jun 24;14(13):4470. doi: 10.3390/jcm14134470 (PMC12249779; doi:10.3390/jcm14134470)
Supplement: Supplementary file 1 [file jcm-14-04470-s001.zip]

Archive with 1 entries (1 files):
- jcm-3690927-supplementary.pdf
